# Supplementary material for: Breastfeeding and diseases prevalent in the first two years of a child’s life: a cross-sectional study
Source: Rev Bras Enferm. 2022 Jun 6;75(6):e20210534. doi: 10.1590/0034-7167-2021-0534 (PMC9728897; doi:10.1590/0034-7167-2021-0534)
Supplement: 0034-7167-reben-75-06-e20210534-sup01 [file 0034-7167-reben-75-06-e20210534-sup01.xlsx]

## Sheet: Plan1
	AME 6m	Doenças 6m	Doenças 12m	Doenças 24m	AM 12m	Doenças 6m	Doenças 12m	Doenças 24m	AM 24m	Doenças 6m	Doenças 12m	Doenças 24m	sexo	Doenças 6m	Doenças 12m	Doenças 24m	raça/cor	Doenças 6m	Doenças 12m	Doenças 24m	apgar 5º	Doenças 6m	Doenças 12m	Doenças 24m	peso nascer	Doenças 6m	Doenças 12m	Doenças 24m	peso 12m	Doenças 6m	Doenças 12m	Doenças 24m	peso 24m	Doenças 6m	Doenças 12m	Doenças 24m	comp. nascer	Doenças 6m	Doenças 12m	Doenças 24m	est. vacinal	Doenças 6m	Doenças 12m	Doenças 24m	cen.educação	Doenças 6m	Doenças 12m	Doenças 24m	internação
P1	2	2	1	1	1	2	1	1	1	2	2	1	1	2	1	1	1	1	1	1	1	1	1	1	1	2	1	1	1	2	1	1	1	2	1	1	2	2	1	1	1	1	1	1	2	2	2	1	2
P2	2	2	2	1	1	1	1	1	1	1	1	1	2	2	1	1	1	2	1	1	1	2	1	1	1	1	1	1	2	1	1	1	1	1	1	1	2	2	1	1	1	2	1	1	1	2	2	1	1
P3	2	2	2	1	1	2	2	1	1	2	1	1	1	1	1	1	1	2	1	1	1	1	1	1	1	2	2	1	2	1	1	1	1	1	1	1	1	2	1	1	1	2	2	1	1	1	1	1	2
P4	2	1	1	1	1	2	2	2	2	2	1	1	1	2	2	1	2	2	1	1	1	2	2	1	1	2	2	2	1	1	1	1	1	2	2	1	1	1	1	1	1	1	1	1	1	2	1	1	2
P5	1	2	1	1	1	1	1	1	1	2	2	2	1	2	2	2	1	1	1	1	1	1	1	1	1	1	1	1	1	2	2	1	1	2	2	1	1	2	2	1	1	2	2	1	1	2	2	2	1
P6	2	2	1	1	2	1	1	1	2	2	2	1	2	1	1	1	2	1	1	1	1	1	1	1	1	2	1	1	1	2	2	2	1	1	1	1	1	2	2	1	1	2	1	1	2	2	1	1	2
P7	2	2	2	1	1	2	1	1	1	2	1	1	1	2	1	1	1	2	1	1	1	2	2	1	1	2	2	1	1	2	1	1	1	1	1	1	2	1	1	1	1	1	1	1	1	1	1	1	2
P8	2	1	1	1	1	2	2	1	1	1	1	1	2	2	2	1	1	2	2	2	1	2	1	1	1	1	1	1	1	2	2	1	1	2	1	1	1	2	1	1	2	2	1	1	1	2	2	1	2
P9	2	2	1	1	1	1	1	1	2	1	1	1	2	1	1	1	1	2	2	1	1	2	2	1	1	2	2	1	1	2	2	1	1	2	2	2	2	2	2	1	1	2	2	2	1	2	1	1	2
P10	1	2	2	2	1	2	2	1	1	2	2	1	2	2	2	1	1	2	1	1	1	2	2	2	1	2	1	1	1	1	1	1	2	1	1	1	1	2	2	1	1	2	2	1	1	1	1	1	2
P11	2	2	1	1	2	2	1	1	1	2	2	1	1	2	2	1	1	2	2	1	1	2	1	1	2	2	1	1	2	2	1	1	1	2	2	1	1	1	1	1	1	1	1	1	2	1	1	1	1
P12	2	2	2	1	1	2	2	2	2	1	1	1	2	1	1	1	2	2	2	2	1	1	1	1	2	2	1	1	1	2	2	2	1	1	1	1	2	2	1	1	1	2	1	1	1	2	2	1	1
P13	2	2	2	1	1	2	2	1	1	2	1	1	1	1	1	1	1	2	2	2	1	2	2	1	2	2	2	2	1	1	2	1	1	2	1	1	2	2	1	1	1	2	2	2	1	2	2	2	2
P14	2	2	2	1	2	2	2	1	1	1	1	1	2	2	1	1	1	2	1	1	1	2	2	1	1	1	1	1	1	2	1	1	1	2	2	2	1	1	1	1	1	1	1	1	1	1	1	1	2
P15	1	1	1	1	1	2	2	1	2	2	1	1	2	2	2	2	2	2	2	1	1	1	1	1	1	2	2	2	1	2	2	1	1	2	2	1	1	2	1	1	1	2	2	1	1	2	1	1	2
P16	2	1	1	1	2	2	1	1	1	2	2	2	1	2	2	1	2	1	1	1	1	2	1	1	2	1	1	1	1	2	2	2	1	1	1	1	1	2	1	1	1	2	1	1	1	2	2	1	1
P17	2	1	1	1	1	2	1	1	1	2	2	1	2	2	2	1	2	2	1	1	1	2	2	2	1	2	2	1	2	2	1	1	1	1	1	1	1	2	2	1	1	1	1	1	1	1	1	1	1
P18	2	2	1	1	1	1	2	2	2	1	1	1	1	2	1	1	1	1	1	1	1	2	2	1	1	1	1	1	1	1	1	1	1	2	1	1	2	1	1	1	2	2	1	1	1	2	2	1	2
P19	2	2	1	1	2	2	2	1	1	2	1	1	2	1	1	1	1	2	2	1	1	2	1	1	1	2	1	1	1	2	1	1	1	2	2	1	2	2	2	1	1	2	2	1	1	2	1	1	2
P20	2	2	1	1	2	2	2	1	1	1	1	1	1	2	2	2	1	2	2	2	1	2	1	1	1	2	2	1	2	1	1	1	1	2	2	1	1	2	1	1	1	2	2	1	1	1	1	1	2
P21	2	2	2	1	1	2	2	1	2	1	1	1	2	2	1	1	2	1	1	1	1	1	1	1	1	1	1	1	2	1	1	1	1	1	1	1	1	1	1	1	1	1	1	1	1	2	2	1	2
P22	2	2	2	1	1	2	2	1	1	2	2	1	1	1	1	1	1	2	1	1	1	2	1	1	1	2	2	1	1	2	2	1	1	2	1	1	2	2	2	1	1	2	2	1	2	2	2	1	2
P23	1	2	2	2	1	1	1	1	1	2	1	1	2	2	2	2	1	1	1	1	1	2	2	1	2	2	1	1	1	1	1	1	1	2	2	2	1	1	1	1	1	2	2	2	1	2	2	2	2
P24	1	2	1	1	1	2	1	1	2	2	2	1	1	2	2	1	2	2	2	1	1	1	1	1	2	2	2	1	1	2	2	1	2	2	2	1	1	1	1	1	1	1	1	1	1	1	1	1	1
P25	2	2	2	1	1	2	2	2	1	1	1	1	2	1	1	1	1	2	2	1	1	2	2	2	1	2	1	1	1	2	2	2	1	2	2	1	2	2	1	1	1	2	2	1	1	2	1	1	2
P26	2	2	1	1	1	2	2	1	1	2	2	2	1	2	1	1	1	2	2	1	1	2	1	1	2	1	1	1	2	2	2	1	1	1	1	1	1	2	1	1	1	2	1	1	1	2	2	1	1
P27	1	2	2	1	1	2	2	1	2	1	1	1	2	2	2	1	1	2	1	1	1	2	2	1	1	1	1	1	1	2	1	1	1	2	1	1	1	2	2	2	1	1	1	1	1	1	1	1	2
P28	2	1	1	1	2	2	1	1	1	2	2	1	2	2	1	1	2	1	1	1	1	2	2	1	2	2	1	1	1	1	1	1	1	1	1	1	1	2	1	1	2	2	2	1	1	2	2	1	1
P29	2	1	1	1	2	2	2	1	1	2	1	1	1	2	2	1	1	2	2	1	1	2	1	1	1	2	2	2	1	1	1	1	1	2	2	1	1	2	2	1	1	2	2	1	1	2	1	1	2
P30	2	2	1	1	1	2	2	2	1	2	2	1	2	2	2	1	1	2	2	2	1	1	1	1	1	2	2	1	1	2	2	1	1	1	1	1	1	2	2	1	1	2	2	1	1	1	1	1	2
P31	2	2	1	1	1	1	1	1	1	2	1	1	2	1	1	1	1	2	1	1	1	2	2	2	1	1	1	1	2	2	1	1	1	1	1	1	2	2	2	1	1	1	1	1	1	2	2	1	2
P32	2	2	1	1	1	2	2	1	2	1	1	1	2	2	2	2	1	2	2	1	1	1	1	1	1	2	1	1	1	2	2	1	1	2	2	1	2	1	1	1	1	2	1	1	1	2	2	2	2
P33	1	1	1	1	1	2	1	1	1	1	1	1	2	1	1	1	2	2	2	2	1	2	2	1	1	2	2	1	1	2	2	2	2	2	1	1	1	2	2	2	1	2	2	2	2	2	1	1	2
P34	2	2	2	1	1	1	2	1	1	2	2	2	1	1	1	1	2	1	1	1	1	2	1	1	1	1	1	1	2	2	1	1	1	1	1	1	2	2	1	1	1	1	1	1	1	1	1	1	2
P35	2	2	2	1	1	2	2	2	1	2	2	1	2	1	1	1	2	2	1	1	1	2	2	1	1	2	2	1	1	2	1	1	1	2	1	1	1	1	1	1	1	2	2	1	1	2	1	1	1
P36	1	2	2	2	1	2	2	1	1	2	1	1	2	2	1	1	2	1	1	1	1	2	1	1	2	2	2	1	1	1	1	1	1	1	1	1	1	2	1	1	1	2	1	1	1	2	2	1	1
P37	1	2	1	1	1	2	1	1	2	2	2	1	1	2	1	1	1	1	1	1	1	2	1	1	1	2	1	1	1	2	2	1	2	1	1	1	1	2	2	1	1	1	1	1	2	2	1	1	2
P38	2	1	1	1	2	2	2	1	1	1	1	1	1	2	2	2	1	2	2	1	1	1	1	1	1	1	1	1	2	2	2	1	1	2	2	2	1	2	2	1	1	2	2	1	1	1	1	1	2
P39	2	2	2	1	1	1	1	1	1	2	2	1	2	2	2	1	1	2	1	1	1	1	1	1	1	2	2	1	1	2	2	1	1	1	1	1	2	2	1	1	1	2	2	1	1	2	2	1	2
P40	2	2	1	1	1	1	2	1	1	2	2	2	1	2	2	1	2	1	1	1	1	2	1	1	1	2	2	1	2	2	1	1	1	1	1	1	1	2	1	1	2	1	1	1	1	2	1	1	2
P41	1	2	2	2	1	2	2	2	2	1	1	1	2	2	2	2	2	1	1	1	1	1	1	1	2	1	1	1	2	2	2	1	1	2	2	1	1	1	1	1	1	1	1	1	1	1	1	1	2
P42	2	1	1	1	2	1	1	1	1	2	1	1	2	2	1	1	1	2	2	1	1	1	1	1	1	1	1	1	1	1	1	1	1	2	1	1	1	2	1	1	1	2	1	1	2	2	2	2	1
P43	1	2	2	1	1	2	2	1	1	2	2	1	1	1	1	1	2	1	1	1	1	2	2	2	1	2	1	1	1	2	1	1	2	1	1	1	2	2	2	1	1	2	2	2	1	2	2	1	2
P44	2	2	1	1	1	2	1	1	1	2	2	1	1	2	1	1	2	1	1	1	1	2	2	1	1	2	2	1	1	2	2	2	1	2	2	1	2	1	1	1	1	1	1	1	1	2	2	2	1
P45	2	2	1	1	1	2	2	1	2	1	1	1	2	1	1	1	1	1	1	1	1	2	2	1	1	1	1	1	1	2	2	1	1	1	1	1	1	2	2	2	1	2	2	1	1	1	1	1	2
P46	2	1	1	1	1	1	1	1	1	2	1	1	1	2	2	1	2	2	2	1	1	2	1	1	1	2	2	1	1	1	1	1	1	2	2	1	1	2	1	1	1	2	1	1	1	2	1	1	1
P47	1	2	1	1	1	2	2	2	1	2	2	2	2	2	2	1	1	2	1	1	1	2	2	2	1	2	1	1	1	2	1	1	1	2	1	1	1	2	2	1	1	1	1	1	1	2	1	1	2
P48	1	1	1	1	1	2	2	1	2	1	1	1	2	2	2	1	1	2	1	1	1	1	1	1	1	1	1	1	1	1	1	1	2	1	1	1	1	2	1	1	1	2	2	1	1	1	1	1	1
P49	2	2	1	1	2	2	1	1	1	2	2	1	2	2	1	1	1	2	2	2	1	2	2	1	1	2	2	1	1	2	2	1	1	2	2	2	2	2	1	1	1	2	2	1	1	2	2	1	2
P50	2	2	2	1	1	1	1	1	1	1	1	1	1	2	2	2	2	2	2	1	1	2	1	1	2	2	1	1	1	2	2	2	1	1	1	1	2	2	1	1	1	1	1	1	1	2	1	1	2
P51	1	2	2	2	1	2	2	1	1	1	1	1	1	1	1	1	2	1	1	1	1	1	1	1	2	2	2	1	2	2	1	1	1	2	2	1	1	1	1	1	1	2	2	2	2	2	1	1	2
P52	1	2	2	2	1	2	2	2	2	2	1	1	2	2	2	2	2	1	1	1	1	2	2	1	2	2	2	1	1	2	1	1	2	2	2	1	1	2	2	1	1	2	2	1	1	1	1	1	2
P53	1	2	1	1	1	2	1	1	1	2	1	1	2	1	1	1	1	2	2	1	1	2	1	1	1	2	2	1	1	2	2	1	1	1	1	1	1	2	2	2	1	1	1	1	1	2	2	1	2
P54	2	2	2	1	2	2	2	1	1	2	2	1	2	2	2	1	1	2	1	1	1	2	2	2	1	1	1	1	1	2	2	1	1	2	1	1	1	2	1	1	1	2	2	1	1	2	2	1	2
P55	2	2	2	1	1	2	2	1	1	2	2	2	1	2	1	1	1	2	2	1	1	1	1	1	1	2	1	1	2	1	1	1	1	2	2	1	2	2	2	1	2	2	1	1	1	1	1	1	2
P56	1	1	1	1	1	2	2	1	1	2	1	1	1	2	2	1	2	2	1	1	1	1	1	1	1	2	2	1	1	2	2	2	1	2	2	1	1	1	1	1	1	2	1	1	1	2	2	2	2
P57	2	1	1	1	1	1	1	1	2	1	1	1	2	1	1	1	1	2	2	2	1	2	2	1	2	1	1	1	1	2	1	1	1	2	1	1	1	2	1	1	1	1	1	1	1	2	1	1	2
P58	2	2	1	1	1	2	1	1	1	2	2	1	1	2	2	1	2	1	1	1	1	2	1	1	1	1	1	1	2	2	1	1	1	1	1	1	1	1	1	1	1	2	2	1	2	1	1	1	2
P59	2	2	1	1	1	2	2	2	1	2	2	1	2	2	1	1	2	2	2	2	1	2	2	1	1	2	2	2	2	2	2	2	1	2	2	2	2	1	1	1	1	2	2	2	1	1	1	1	2
P60	1	2	2	1	1	1	1	1	1	2	1	1	2	1	1	1	1	1	1	1	1	1	1	1	2	2	2	1	1	1	1	1	1	2	2	1	1	2	2	1	1	1	1	1	1	2	2	1	2
P61	2	1	1	1	2	2	1	1	2	2	2	1	2	1	1	1	1	2	1	1	1	1	1	1	2	2	1	1	1	2	2	1	1	2	1	1	1	2	2	1	1	2	1	1	1	2	2	1	1
P62	1	2	2	2	1	2	2	1	1	1	1	1	2	2	2	1	2	1	1	1	1	2	2	2	2	2	1	1	1	1	1	1	2	2	1	1	1	2	2	2	1	2	2	1	1	1	1	1	1
P63	2	2	1	1	1	2	1	1	1	1	1	1	1	1	1	1	1	2	2	1	1	2	1	1	1	2	1	1	2	2	2	1	1	1	1	1	2	2	1	1	1	1	1	1	1	2	1	1	2
P64	2	2	1	1	1	2	2	1	1	2	2	2	2	2	2	2	2	1	1	1	1	2	2	1	1	1	1	1	2	1	1	1	1	2	2	1	2	2	1	1	1	2	2	1	1	2	2	1	2
P65	2	2	2	1	1	1	1	1	1	2	2	1	2	2	1	1	1	2	2	1	1	2	2	1	1	2	2	1	1	2	2	1	1	2	2	1	1	2	2	1	1	2	1	1	1	1	1	1	2
P66	2	2	2	1	1	1	1	1	2	2	2	1	1	2	1	1	2	2	1	1	1	1	1	1	1	2	2	1	2	2	1	1	1	2	1	1	1	2	1	1	1	1	1	1	2	2	1	1	2
P67	2	2	1	1	2	1	1	1	1	1	1	1	2	2	2	1	1	1	1	1	2	1	1	1	2	1	1	1	1	2	2	2	1	2	2	2	2	2	2	1	1	2	1	1	1	2	1	1	1
P68	1	2	1	1	1	2	2	2	1	2	1	1	1	2	2	2	2	1	1	1	1	1	1	1	1	2	1	1	2	2	1	1	1	2	1	1	1	2	1	1	1	2	2	1	1	2	1	1	2
P69	2	2	1	1	1	2	1	1	1	2	2	1	2	1	1	1	1	2	1	1	1	2	1	1	1	1	1	1	1	2	1	1	1	2	1	1	2	2	1	1	1	1	1	1	1	1	1	1	2
P70	2	2	1	1	1	2	2	1	2	2	1	1	1	1	1	1	2	1	1	1	1	2	2	2	1	2	2	1	2	2	1	1	1	1	1	1	2	1	1	1	1	2	1	1	1	2	2	2	2
P71	2	1	1	1	2	2	1	1	1	2	2	2	2	2	1	1	1	2	1	1	1	2	2	1	1	2	2	1	1	1	1	1	1	2	2	1	1	2	2	1	2	2	1	1	1	2	2	1	2
P72	1	1	1	1	1	1	1	1	1	2	1	1	2	2	1	1	1	2	2	1	1	1	1	1	1	2	1	1	1	2	2	1	2	1	1	1	1	1	1	1	1	2	2	2	2	2	1	1	2
P73	2	1	1	1	1	2	2	1	2	1	1	1	1	2	2	1	1	2	1	1	1	1	1	1	1	1	1	1	1	2	2	1	1	2	2	1	1	2	1	1	1	1	1	1	1	1	1	1	2
P74	2	2	1	1	1	1	1	1	1	1	1	1	2	2	1	1	1	2	2	2	1	2	1	1	1	2	2	1	2	1	1	1	1	2	1	1	1	1	1	1	1	2	2	1	1	2	1	1	1
P75	1	2	2	2	1	2	1	1	1	2	2	1	2	1	1	1	1	2	2	1	1	1	1	1	1	2	1	1	1	2	1	1	1	1	1	1	1	2	2	1	1	2	1	1	2	2	2	1	2
P76	2	2	2	1	1	1	1	1	1	2	2	1	2	2	2	1	1	2	1	1	1	1	1	1	2	2	2	1	1	2	2	1	1	2	2	1	1	2	2	1	1	1	1	1	1	2	2	1	1
P77	2	2	2	1	1	2	2	2	1	2	1	1	1	2	1	1	2	2	1	1	1	2	2	1	1	2	2	1	1	2	2	1	1	2	2	2	1	2	2	1	1	2	2	1	1	1	1	1	2
P78	1	2	2	1	1	2	1	1	1	2	2	2	1	1	1	1	2	2	1	1	1	2	2	2	1	1	1	1	1	2	2	1	2	2	2	1	2	2	1	1	1	1	1	1	1	2	2	1	2
P79	2	1	1	1	2	2	2	1	1	1	1	1	1	2	2	1	1	2	2	1	1	1	1	1	1	2	2	1	1	2	1	1	1	2	1	1	1	2	1	1	1	2	2	1	1	2	1	1	2
P80	2	2	2	1	1	1	1	1	1	2	2	1	1	2	2	2	2	1	1	1	1	1	1	1	1	2	1	1	2	2	1	1	1	2	1	1	2	2	2	1	1	2	1	1	1	1	1	1	1
P81	2	2	1	1	1	2	2	1	1	2	1	1	2	1	1	1	1	1	1	1	1	2	1	1	1	2	2	1	1	1	1	1	1	2	2	1	2	2	1	1	1	1	1	1	1	2	2	2	2
P82	2	1	1	1	1	2	2	1	1	1	1	1	2	2	2	2	1	2	2	1	1	2	2	1	1	1	1	1	2	2	2	1	1	2	1	1	1	2	2	1	1	2	1	1	1	2	2	1	2
P83	1	2	1	1	1	2	1	1	1	2	2	1	2	2	1	1	2	1	1	1	1	2	2	1	1	2	2	1	1	2	2	1	1	2	2	1	1	1	1	1	1	2	2	2	1	1	1	1	2
P84	2	2	1	1	2	2	1	1	1	2	2	2	1	2	1	1	2	2	2	1	1	2	1	1	2	2	1	1	2	2	1	1	1	2	2	1	2	1	1	1	2	2	1	1	2	2	1	1	1
P85	2	2	1	1	1	2	2	2	1	1	1	1	2	1	1	1	1	2	1	1	1	2	2	2	1	2	1	1	1	2	2	1	1	1	1	1	1	2	2	1	1	1	1	1	1	2	1	1	2
P86	2	2	1	1	1	2	2	1	1	2	1	1	1	1	1	1	1	2	2	2	1	2	2	1	1	2	2	1	2	1	1	1	1	2	1	1	1	2	1	1	1	2	1	1	2	2	1	1	2
P87	2	1	1	1	1	2	1	1	1	2	2	1	2	2	1	1	1	2	1	1	1	1	1	1	1	1	1	1	2	2	1	1	2	1	1	1	1	2	1	1	1	2	2	1	1	2	2	1	2
P88	1	2	2	2	1	1	1	1	1	1	1	1	2	2	1	1	2	2	2	1	1	2	1	1	2	2	2	1	1	1	1	1	1	2	2	2	1	2	2	2	1	1	1	1	1	1	1	1	2
P89	2	1	1	1	1	2	2	1	1	2	2	1	1	2	2	1	2	1	1	1	1	2	2	1	1	2	2	1	2	2	2	1	1	1	1	1	1	1	1	1	1	2	2	1	1	2	1	1	1
P90	2	2	2	1	1	2	2	2	1	2	1	1	2	1	1	1	1	1	1	1	1	1	1	1	1	2	1	1	1	2	1	1	1	2	2	1	2	2	1	1	1	2	2	1	1	2	1	1	2
P91	2	2	2	1	1	1	1	1	2	1	1	1	1	2	2	1	2	1	1	1	1	2	2	2	1	2	2	1	2	2	2	1	1	2	1	1	2	2	2	1	1	1	1	1	1	1	1	1	1
P92	2	2	2	1	2	1	1	1	2	2	2	1	2	2	2	1	1	2	1	1	1	2	1	1	1	1	1	1	2	2	1	1	1	2	1	1	1	2	1	1	1	2	2	2	1	2	2	1	1
P93	2	1	1	1	1	2	1	1	2	1	1	1	1	1	1	1	1	2	2	1	1	2	1	1	1	2	2	1	2	1	1	1	1	2	2	2	1	2	1	1	1	2	2	1	1	2	2	2	2
P94	1	2	2	2	1	2	1	1	1	1	1	1	1	2	1	1	1	2	2	1	1	2	2	1	1	2	1	1	2	2	1	1	1	2	1	1	1	1	1	1	1	1	1	1	1	1	1	1	2
P95	2	2	1	1	2	2	1	1	2	2	2	1	2	2	2	1	2	2	1	1	1	2	2	1	1	2	2	2	1	2	2	1	1	2	2	1	2	1	1	1	1	2	1	1	1	2	1	1	2
P96	2	2	1	1	1	2	1	1	2	2	1	1	2	1	1	1	2	1	1	1	1	1	1	1	1	1	1	1	1	2	2	2	1	2	2	1	2	2	1	1	1	2	1	1	1	2	2	1	2
P97	2	2	1	1	2	2	2	1	2	1	1	1	1	2	2	2	1	2	1	1	1	2	1	1	1	2	2	1	1	2	2	1	2	2	1	1	1	2	2	1	1	1	1	1	1	1	1	1	2
P98	1	1	1	1	1	2	1	1	1	1	1	1	2	2	1	1	1	2	2	1	1	2	2	1	2	1	1	1	1	1	1	1	2	2	2	1	1	2	2	1	1	2	2	1	1	2	2	1	2
P99	2	2	1	1	1	2	2	1	1	1	1	1	2	1	1	1	1	2	2	2	1	1	1	1	1	2	1	1	2	2	1	1	2	2	1	1	1	2	2	1	1	2	1	1	2	2	1	1	2
P100	2	1	1	1	1	1	1	1	2	2	2	1	2	2	2	1	1	2	1	1	1	2	2	2	1	2	2	1	2	2	1	1	1	1	1	1	1	1	1	1	2	2	2	2	1	2	1	1	2
P101	2	2	2	1	2	1	1	1	1	2	2	2	1	2	1	1	1	1	1	1	1	2	1	1	1	1	1	1	1	2	1	1	2	2	2	1	2	2	1	1	1	1	1	1	1	1	1	1	1
P102	2	1	1	1	1	1	1	1	2	2	2	1	2	2	2	1	2	2	2	2	1	2	2	1	1	2	2	1	1	2	2	1	2	2	1	1	1	2	1	1	1	2	2	1	2	2	2	1	2
P103	2	2	2	1	1	2	2	1	2	2	1	1	1	1	1	1	2	1	1	1	1	2	2	1	1	2	1	1	1	2	2	1	2	1	1	1	1	1	1	1	1	2	2	2	1	2	2	1	2
P104	2	2	2	1	1	2	1	1	1	2	2	1	2	2	1	1	1	2	2	1	1	2	1	1	1	2	2	1	2	1	1	1	2	2	1	1	1	2	1	1	1	1	1	1	1	2	2	2	1
P105	2	2	1	1	1	2	1	1	2	2	2	1	1	2	2	1	1	2	2	1	1	1	1	1	2	2	1	1	2	2	2	1	2	2	2	1	2	2	2	1	1	2	1	1	1	1	1	1	1
P106	2	2	1	1	1	2	1	1	2	2	2	1	2	2	2	1	2	2	2	1	1	2	1	1	1	1	1	1	1	2	2	1	2	1	1	1	2	1	1	1	1	2	2	1	1	2	2	1	2
P107	2	2	1	1	2	2	1	1	1	2	1	1	1	2	2	1	1	1	1	1	1	2	2	2	1	2	2	1	2	2	2	1	2	1	1	1	2	2	1	1	1	1	1	1	1	2	1	1	1
P108	2	1	1	1	2	2	1	1	2	2	1	1	2	2	2	2	2	1	1	1	1	1	1	1	1	2	1	1	2	2	1	1	2	1	1	1	1	2	2	1	1	2	2	1	1	1	1	1	2
P109	1	2	1	1	1	1	1	1	1	2	2	1	2	2	1	1	1	2	1	1	1	2	1	1	1	2	2	1	1	2	1	1	1	2	1	1	1	2	2	1	1	2	1	1	1	2	1	1	2
P110	2	2	1	1	1	2	1	1	1	2	2	2	2	2	2	1	1	1	1	1	1	2	2	1	1	1	1	1	1	2	2	1	2	1	1	1	1	2	2	1	1	1	1	1	2	1	1	1	2
P111	1	2	2	1	1	2	2	2	1	2	1	1	1	2	1	1	1	1	1	1	1	2	2	1	1	2	2	1	1	2	2	1	1	2	2	2	1	2	1	1	1	2	2	1	1	2	2	1	2
P112	2	1	1	1	1	2	2	1	2	2	2	1	1	1	1	1	1	2	1	1	1	2	2	2	1	2	1	1	1	1	1	1	2	2	1	1	1	2	2	1	1	2	2	2	1	1	1	1	2
P113	1	2	2	2	1	1	1	1	1	2	1	1	2	2	2	1	1	2	2	1	1	2	1	1	1	2	2	1	1	2	2	1	2	2	2	1	1	2	2	2	1	1	1	1	1	2	2	1	2
P114	1	1	1	1	1	2	1	1	1	2	2	1	2	1	1	1	2	2	1	1	1	2	1	1	1	1	1	1	1	2	1	1	1	2	2	1	1	2	1	1	1	2	1	1	1	2	1	1	2
P115	2	2	2	1	2	2	2	1	2	1	1	1	2	2	1	1	2	2	2	1	1	1	1	1	1	2	2	1	2	1	1	1	2	2	1	1	1	1	1	1	1	2	2	1	1	1	1	1	1
P116	2	2	2	1	1	2	1	1	1	1	1	1	2	2	2	1	2	1	1	1	1	2	1	1	1	2	1	1	1	2	2	1	2	1	1	1	1	1	1	1	1	1	1	1	2	1	1	1	2
P117	2	2	2	1	1	2	1	1	2	1	1	1	1	2	2	2	1	2	1	1	1	2	1	1	1	2	2	1	1	1	1	1	2	2	1	1	2	2	1	1	2	2	1	1	1	2	2	2	1
P118	2	2	1	1	1	2	1	1	2	2	2	1	2	2	1	1	2	1	1	1	1	1	1	1	1	1	1	1	1	2	2	1	2	2	2	1	2	1	1	1	1	2	2	1	1	2	2	1	2
P119	2	1	1	1	2	1	1	1	1	2	1	1	2	2	2	1	1	2	2	2	1	2	2	1	1	2	2	1	2	2	1	1	2	1	1	1	1	2	2	1	1	2	1	1	1	1	1	1	1
P120	2	2	2	1	2	2	1	1	2	2	1	1	1	2	2	1	1	1	1	1	1	2	2	1	1	2	1	1	2	2	2	1	2	2	2	1	1	2	2	1	1	1	1	1	2	2	2	1	2
P121	1	2	1	1	1	2	2	1	1	1	1	1	2	2	2	1	2	2	1	1	1	2	1	1	1	2	2	1	1	2	2	2	1	2	1	1	1	2	1	1	1	2	1	1	1	2	2	1	2
P122	2	1	1	1	1	1	1	1	1	2	2	1	2	2	1	1	1	2	2	1	1	2	1	1	1	1	1	1	1	1	1	1	2	2	1	1	1	2	2	1	1	2	2	1	1	2	1	1	2
P123	2	2	1	1	1	2	2	2	2	2	2	1	2	2	1	1	2	2	1	1	1	2	1	1	1	2	2	2	2	2	1	1	2	2	1	1	2	2	2	1	1	1	1	1	2	2	1	1	2
P124	2	2	1	1	2	2	1	1	2	1	1	1	1	2	1	1	2	2	2	2	1	2	1	1	1	2	1	1	1	2	1	1	2	2	2	1	1	2	2	1	1	2	1	1	1	1	1	1	1
P125	2	1	1	1	1	2	1	1	1	2	2	2	2	2	1	1	1	2	1	1	1	1	1	1	1	2	2	1	1	2	2	1	2	1	1	1	1	2	1	1	1	2	2	2	1	2	2	1	2
P126	1	2	2	2	1	1	1	1	1	2	1	1	1	1	1	1	1	2	2	1	1	1	1	1	2	2	1	1	2	2	2	1	2	2	1	1	1	1	1	1	1	1	1	1	1	1	1	1	2
P127	1	2	2	1	1	2	1	1	1	2	2	1	2	1	1	1	1	1	1	1	1	1	1	1	1	1	1	1	1	2	2	1	1	1	1	1	1	2	2	1	1	2	2	1	1	2	2	2	2
P128	2	2	2	1	1	2	1	1	1	2	1	1	2	2	1	1	1	2	2	2	1	2	2	1	2	2	2	1	2	2	2	1	2	2	2	1	1	2	1	1	1	2	1	1	1	2	1	1	2
P129	2	2	2	1	1	2	1	1	2	2	2	1	1	2	2	1	2	1	2	1	1	2	2	1	1	2	2	1	1	2	2	1	2	2	1	1	2	2	1	1	1	1	1	1	1	2	1	1	2
P130	2	2	1	1	2	2	2	1	2	2	1	1	2	2	2	1	1	2	1	1	1	2	2	1	1	2	1	1	2	2	1	1	2	1	1	1	1	2	1	1	1	2	2	1	1	1	1	1	1
P131	2	2	1	1	1	2	2	1	1	1	1	1	2	1	1	1	2	1	1	1	1	2	1	1	1	2	2	1	1	1	1	1	1	1	1	1	2	1	1	1	1	2	2	2	1	2	2	1	1
P132	2	1	1	1	1	2	1	1	2	2	2	1	1	2	2	2	1	2	2	1	1	2	1	1	1	1	1	1	2	1	1	1	1	1	1	1	1	1	1	1	1	1	1	1	2	2	1	1	2
P133	2	1	1	1	1	1	1	1	2	2	2	1	2	2	2	2	1	2	1	1	1	2	1	1	1	2	2	1	1	2	1	1	2	2	1	1	1	2	2	1	2	2	2	1	1	2	2	1	2
P134	2	1	1	1	1	2	2	1	1	2	1	1	2	2	1	1	1	2	1	1	1	1	1	1	1	2	1	1	1	2	2	1	2	2	1	1	1	2	2	1	1	2	1	1	1	1	1	1	2
P135	2	2	1	1	2	1	1	1	2	2	1	1	1	2	1	1	2	2	1	1	1	2	1	1	2	1	1	1	1	2	2	1	2	2	2	2	2	2	1	1	1	2	2	1	1	2	2	1	1
P136	1	1	1	1	1	2	1	1	1	2	2	1	1	1	1	1	2	1	1	1	1	2	2	1	1	2	2	1	1	2	2	1	2	1	1	1	1	2	2	2	1	1	1	1	1	2	1	1	2
P137	2	2	1	1	1	1	1	1	1	2	2	2	2	2	2	1	1	2	2	1	1	1	1	1	2	2	1	1	2	2	1	1	2	2	1	1	1	2	2	1	1	2	2	1	1	1	1	1	2
P138	2	2	2	1	1	2	1	1	2	2	2	1	2	2	2	1	2	2	2	1	1	2	2	1	1	1	1	1	1	1	1	1	2	1	1	1	2	2	2	1	1	2	1	1	1	2	2	2	2
P139	2	2	2	1	1	2	1	1	2	1	1	1	1	2	2	1	2	2	2	2	1	2	1	1	1	2	2	2	1	1	1	1	2	1	1	1	1	2	1	1	1	1	1	1	1	2	2	1	2
P140	2	2	1	1	2	2	1	1	1	2	1	1	1	2	2	1	1	1	1	1	1	2	2	1	2	2	2	2	1	2	1	1	2	2	2	1	2	1	1	1	1	2	1	1	2	2	2	1	2
P141	1	2	1	1	1	2	1	1	1	1	1	1	2	2	1	1	1	1	1	1	1	2	1	1	1	2	1	1	1	2	2	1	1	1	1	1	1	1	1	1	1	2	2	1	1	1	1	1	1
P142	2	1	1	1	1	2	2	2	2	2	2	1	1	2	1	1	2	1	1	1	1	2	2	1	1	2	2	1	2	2	2	1	1	2	1	1	1	1	1	1	1	1	1	1	1	2	1	1	2
P143	2	1	1	1	1	2	2	1	1	2	2	1	1	1	1	1	1	2	2	1	1	1	1	1	1	1	1	1	2	1	1	1	2	2	2	1	1	2	1	1	1	2	1	1	1	2	2	1	2
P144	2	2	2	1	2	2	1	1	2	2	1	1	2	2	2	1	2	2	1	1	1	2	1	1	1	2	2	1	2	2	1	1	2	2	1	1	2	2	1	1	1	2	2	2	1	1	1	1	1
P145	1	2	2	2	1	1	1	1	1	1	1	1	2	1	1	1	1	1	1	1	1	2	2	1	1	2	1	1	1	2	2	1	2	1	1	1	1	2	2	1	1	1	1	1	2	2	1	1	2
P146	2	2	2	1	1	2	1	1	1	2	2	1	2	2	2	1	1	1	1	1	1	1	1	1	1	2	2	1	1	2	2	1	2	2	1	1	1	2	1	1	1	2	2	1	1	2	1	1	1
P147	2	2	1	1	1	2	2	1	2	2	2	1	1	2	2	2	2	1	1	1	1	2	1	1	1	1	1	1	2	1	1	1	1	2	2	1	1	2	2	1	1	2	1	1	1	1	1	1	2
P148	2	1	1	1	2	2	2	1	2	2	2	1	2	2	1	1	1	2	1	1	1	2	1	1	2	2	1	1	1	2	1	1	2	2	2	1	1	2	2	1	1	1	1	1	1	2	1	1	2
P149	2	2	2	1	1	1	1	1	1	2	1	1	1	1	1	1	1	2	2	2	1	2	2	2	1	2	2	1	2	2	2	1	1	2	1	1	1	2	2	1	2	2	1	1	1	2	2	1	2
P150	1	2	2	1	1	2	2	2	1	1	1	1	1	1	1	1	2	2	2	1	1	1	1	1	1	2	1	1	1	2	2	1	1	2	2	1	1	2	1	1	1	2	2	1	1	1	1	1	2
P151	2	2	2	1	1	2	1	1	2	1	1	1	2	2	2	1	1	2	2	1	1	2	2	1	1	2	2	1	1	1	1	1	2	2	2	1	2	2	1	1	1	2	2	1	1	2	2	2	2
P152	2	1	1	1	2	1	1	1	1	2	2	2	1	2	2	1	2	2	1	1	1	2	2	1	1	1	1	1	2	2	2	1	2	2	1	1	1	2	2	1	1	1	1	1	1	2	1	1	1
P153	1	2	1	1	1	1	1	1	1	2	2	1	1	2	1	1	1	2	1	1	1	2	2	1	1	2	2	1	1	2	2	2	1	2	2	2	1	2	1	1	1	2	1	1	1	1	1	1	1
P154	2	2	1	1	1	2	2	1	2	2	1	1	2	1	1	1	2	1	1	1	1	2	1	1	1	2	1	1	1	2	1	1	2	1	1	1	2	2	2	1	1	2	2	2	1	2	2	1	2
P155	2	2	2	1	2	2	1	1	1	2	1	1	2	2	2	1	1	1	1	1	1	2	1	1	1	2	2	2	2	2	1	1	1	2	1	1	1	2	1	1	1	1	1	1	2	2	1	1	2
P156	1	1	1	1	1	2	2	1	1	2	2	1	2	2	1	1	1	2	2	1	1	2	1	1	1	2	2	1	1	2	2	1	2	1	1	1	1	2	2	1	1	2	2	1	1	2	2	1	1
P157	2	2	2	1	1	2	1	1	2	1	1	1	1	2	2	1	1	2	2	2	1	1	1	1	1	1	1	1	1	1	1	1	2	1	1	1	2	1	1	1	1	2	1	1	1	1	1	1	2
P158	2	1	1	1	2	2	1	1	2	2	2	1	2	2	2	1	2	1	1	1	1	2	1	1	1	2	1	1	1	2	2	1	2	2	2	1	1	2	1	1	1	1	1	1	1	2	1	1	1
P159	2	2	1	1	1	1	1	1	2	2	2	1	2	2	2	2	1	2	1	1	1	2	2	1	2	1	1	1	1	2	2	1	2	2	1	1	1	2	2	2	1	2	1	1	2	2	2	1	2
P160	2	2	2	1	1	2	2	2	2	2	1	1	1	2	2	2	2	2	1	1	1	1	1	1	1	2	2	1	2	1	1	1	1	1	1	1	2	2	1	1	2	2	1	1	1	2	2	1	1
P161	1	2	2	2	1	2	2	1	1	2	1	1	1	1	1	1	2	2	2	1	1	2	2	1	1	2	2	1	1	2	1	1	1	2	2	1	1	1	1	1	2	1	1	1	1	1	1	1	2
P162	1	2	2	1	1	2	1	1	1	2	1	1	1	2	1	1	2	2	2	2	1	2	1	1	2	2	2	1	1	2	2	1	1	2	2	1	1	2	2	1	1	2	2	1	1	2	2	2	2
P163	2	2	2	1	1	2	2	1	2	2	2	1	2	2	1	1	1	1	1	1	1	2	1	1	1	1	1	1	1	2	2	1	2	2	2	1	2	2	1	1	1	1	1	1	1	2	1	1	2
P164	2	2	1	1	2	2	2	1	2	2	2	1	2	2	2	1	1	2	1	1	1	2	1	1	1	2	1	1	1	2	1	1	2	2	1	1	1	2	1	1	1	2	1	1	1	1	1	1	2
P165	2	2	2	1	1	2	2	2	2	2	1	1	1	2	2	1	2	1	1	1	1	2	2	1	1	2	2	1	2	2	2	1	1	2	1	1	2	2	1	1	1	2	2	1	1	2	1	1	2
P166	2	1	1	1	1	1	1	1	2	2	2	1	2	1	1	1	2	1	1	1	1	1	1	1	1	2	2	1	1	2	2	1	2	1	1	1	1	2	2	1	1	1	1	1	1	2	2	1	2
P167	1	2	1	1	1	2	1	1	1	1	1	1	2	2	2	1	1	2	2	1	1	2	2	1	1	1	1	1	1	1	1	1	2	2	1	1	1	1	1	1	1	2	2	2	2	1	1	1	2
P168	2	1	1	1	1	2	1	1	2	1	1	1	2	2	1	1	1	2	1	1	1	2	2	1	1	2	1	1	1	1	1	1	2	2	2	1	1	2	1	1	1	2	1	1	1	1	1	1	2
P169	2	2	2	1	2	1	1	1	2	2	2	1	1	2	2	1	1	2	2	1	1	1	1	1	1	2	2	1	1	2	2	2	2	2	1	1	2	1	1	1	1	1	1	1	1	2	1	1	1
P170	1	2	2	1	1	1	1	1	1	1	1	1	2	2	2	1	1	2	2	1	1	2	1	1	1	2	2	1	1	2	1	1	1	2	2	1	1	2	1	1	1	2	2	1	1	2	2	1	2
P171	2	2	1	1	1	2	1	1	2	2	1	1	2	1	1	1	2	2	1	1	1	2	2	1	1	1	1	1	2	2	2	1	1	2	1	1	1	2	2	1	1	2	2	1	1	1	1	1	1
P172	2	2	1	1	2	2	1	1	2	2	1	1	1	2	1	1	2	2	2	1	1	2	2	2	1	2	1	1	1	2	1	1	2	1	1	1	2	2	2	1	1	1	1	1	1	2	2	1	1
P173	2	2	1	1	1	2	1	1	2	2	2	1	1	1	1	1	1	2	1	1	1	2	1	1	1	2	2	1	2	2	1	1	2	2	1	1	1	2	1	1	1	2	1	1	1	1	1	1	2
P174	2	2	1	1	1	2	1	1	2	1	1	1	2	2	2	1	2	1	1	1	1	2	2	1	1	2	2	2	1	2	2	1	2	1	1	1	2	2	1	1	1	2	2	1	1	2	1	1	1
P175	2	1	1	1	1	2	2	1	2	1	1	1	2	2	1	1	1	2	2	1	1	1	1	1	2	2	1	1	2	1	1	1	1	2	1	1	1	2	2	1	1	1	1	1	1	2	2	2	2
P176	2	1	1	1	2	2	2	1	2	2	1	1	1	2	2	1	2	1	1	1	1	2	2	1	1	1	1	1	1	2	1	1	2	1	1	1	1	2	2	1	2	2	2	1	2	2	2	2	2
P177	2	2	2	1	2	1	1	1	2	2	1	1	2	2	2	2	1	1	1	1	1	2	1	1	1	2	1	1	1	1	1	1	2	2	2	1	1	1	1	1	1	2	2	2	1	2	2	1	1
P178	2	2	2	1	2	2	1	1	2	2	2	1	2	2	1	1	2	2	2	1	1	2	2	1	1	2	2	1	2	1	1	1	1	2	2	2	2	1	1	1	1	2	1	1	1	2	1	1	2
P179	2	2	1	1	1	1	1	1	2	2	2	1	1	2	2	1	1	2	2	1	1	1	1	1	2	2	2	1	1	2	1	1	2	2	2	1	2	2	1	1	1	1	1	1	1	2	2	1	2
P180	2	2	2	1	1	1	1	1	2	2	1	1	2	2	1	1	1	2	1	1	1	2	2	2	1	2	2	1	1	2	2	2	2	2	1	1	1	2	2	1	1	2	1	1	2	2	1	1	2
P181	1	1	1	1	1	2	2	1	1	1	1	1	1	2	1	1	1	2	2	1	1	2	1	1	2	1	1	1	1	2	1	1	2	2	2	1	1	2	1	1	1	2	1	1	1	2	1	1	2
P182	2	1	1	1	1	2	2	2	2	2	1	1	2	1	1	1	1	1	1	1	1	2	2	1	1	1	1	1	2	2	1	1	2	1	1	1	1	2	2	2	1	1	1	1	1	1	1	1	2
P183	2	2	2	1	1	2	1	1	2	1	1	1	1	1	1	1	2	2	1	1	1	2	2	1	1	2	1	1	1	1	1	1	2	2	1	1	2	2	2	1	1	2	2	1	1	2	1	1	2
P184	2	1	1	1	1	2	2	1	2	2	2	1	2	2	2	1	1	2	1	1	1	2	1	1	1	2	2	2	2	2	2	1	2	2	2	1	1	1	1	1	1	2	2	1	1	2	2	1	1
P185	2	1	1	1	2	2	1	1	2	2	1	1	2	2	2	1	2	1	1	1	1	2	1	1	1	2	2	1	1	2	1	1	2	2	1	1	1	2	1	1	1	1	1	1	1	1	1	1	1
P186	1	2	2	1	1	2	2	1	1	2	2	2	2	2	1	1	2	2	2	2	1	2	1	1	1	1	1	1	1	2	2	1	1	2	2	1	1	2	2	1	2	2	1	1	1	2	2	2	2
P187	2	1	1	1	1	1	1	1	2	1	1	1	1	2	2	1	1	2	1	1	1	1	1	1	1	2	1	1	2	1	1	1	2	2	2	1	1	2	2	1	1	2	1	1	1	2	1	1	2
P188	2	1	1	1	1	2	1	1	2	2	2	1	2	2	1	1	2	1	1	1	1	2	1	1	1	2	2	1	1	2	1	1	2	1	1	1	1	2	1	1	1	2	2	1	2	2	1	1	2
P189	2	2	1	1	1	2	2	2	2	2	1	1	1	2	2	1	1	2	2	1	1	2	2	2	1	2	2	1	2	2	1	1	1	2	2	1	2	1	1	1	1	1	1	1	1	1	1	1	1
P190	2	2	2	1	1	1	1	1	2	2	1	1	2	2	1	1	2	2	2	1	1	2	2	1	1	1	1	1	1	1	1	1	2	2	2	1	1	2	2	1	1	2	2	2	1	2	2	1	2
P191	1	2	1	1	1	2	2	1	1	1	1	1	1	2	1	1	1	2	2	1	1	1	1	1	1	2	1	1	1	1	1	1	2	1	1	1	1	1	1	1	1	2	1	1	1	1	1	1	2
P192	1	2	2	2	1	2	1	1	1	2	2	1	1	2	2	1	2	1	1	1	1	2	1	1	1	2	2	1	1	2	1	1	1	1	1	1	1	2	1	1	1	1	1	1	2	2	1	1	2
P193	2	2	2	1	1	2	1	1	2	2	2	1	1	1	1	1	1	2	1	1	1	2	1	1	1	2	2	1	1	2	2	1	2	2	1	1	2	2	1	1	1	2	2	1	1	2	1	1	2
P194	1	2	2	1	1	2	1	1	1	2	1	1	1	2	2	1	1	2	2	1	1	2	2	1	1	1	1	1	2	2	2	1	1	2	1	1	1	2	2	1	1	2	2	1	2	2	2	1	2
P195	2	2	1	1	2	2	2	1	2	2	2	1	2	1	1	1	1	2	2	1	1	2	1	1	1	2	1	1	1	2	2	1	2	2	1	1	2	2	1	1	1	1	1	1	1	2	1	1	2
P196	1	1	1	1	1	2	2	1	1	2	2	1	2	2	2	1	1	1	1	1	1	2	2	2	1	2	2	2	1	2	1	1	1	2	2	1	1	2	2	1	2	2	1	1	1	1	1	1	2
P197	2	2	1	1	1	1	1	1	2	2	1	1	2	2	2	1	2	2	1	1	1	2	2	1	1	2	2	1	2	1	1	1	2	2	1	1	1	2	1	1	2	2	2	2	1	2	2	1	2
P198	2	2	1	1	1	1	1	1	2	1	1	1	1	2	1	1	2	2	1	1	1	2	2	1	1	1	1	1	1	2	1	1	2	2	1	1	1	1	1	1	1	2	1	1	1	2	2	1	2
P199	2	1	1	1	1	2	2	2	2	2	2	1	1	2	2	1	1	2	1	1	1	1	1	1	1	2	1	1	2	2	2	1	2	2	2	1	1	2	2	1	1	2	2	1	1	1	1	1	2
P200	2	2	1	1	1	1	1	1	2	1	1	1	1	2	2	1	2	2	2	1	1	2	1	1	1	2	2	1	1	2	2	1	1	2	2	2	2	1	1	1	1	1	1	1	1	2	1	1	1
P201	1	2	1	1	1	2	2	1	1	2	1	1	2	2	2	2	2	2	1	1	1	2	2	2	1	2	2	1	1	2	1	1	1	2	1	1	1	2	2	1	1	2	1	1	1	2	2	2	2
P202	2	2	2	1	2	1	1	1	2	1	1	1	2	1	1	1	1	2	2	1	1	2	2	1	1	1	1	1	2	2	1	1	2	1	1	1	1	2	2	1	1	2	1	1	1	1	1	1	1
P203	2	2	2	1	1	2	1	1	2	1	1	1	2	2	1	1	1	1	1	1	1	1	1	1	1	2	1	1	1	1	1	1	2	1	1	1	1	2	1	1	1	1	1	1	1	2	2	1	2
P204	2	2	1	1	1	1	1	1	2	2	2	1	1	1	1	1	1	1	1	1	1	2	2	1	2	2	1	1	1	2	2	1	2	2	2	1	2	2	2	1	1	2	2	2	1	2	1	1	1
P205	2	2	2	1	1	2	2	1	2	1	1	1	2	2	1	1	2	1	1	1	1	2	1	1	2	2	1	1	1	2	1	1	2	2	1	1	2	2	1	1	1	1	1	1	1	1	1	1	2
P206	1	2	2	1	1	2	2	2	1	2	2	2	1	2	1	1	1	1	1	1	1	2	2	2	1	2	2	2	1	2	1	1	1	2	1	1	1	2	1	1	1	2	2	1	1	2	2	1	2
P207	2	2	2	1	1	2	1	1	2	2	1	1	1	1	1	1	1	1	1	1	1	2	2	1	1	2	2	1	2	1	1	1	1	2	2	1	2	1	1	1	1	2	1	1	1	2	2	2	2
P208	2	1	1	1	2	2	2	1	2	2	1	1	2	2	2	1	1	2	2	1	1	2	2	1	1	1	1	1	1	2	2	1	2	2	1	1	1	2	2	2	1	1	1	1	1	1	1	1	1
P209	2	2	1	1	1	2	2	1	2	2	2	1	2	2	1	1	2	2	2	2	1	2	1	1	1	2	1	1	2	2	2	1	2	2	1	1	1	2	1	1	1	2	2	1	2	2	2	1	2
P210	1	2	2	2	1	2	2	1	1	2	2	1	1	2	2	1	2	2	2	1	1	2	1	1	1	2	2	1	1	1	1	1	1	2	1	1	1	1	1	1	1	1	1	1	1	2	1	1	2
P211	2	2	2	1	2	2	1	1	2	2	1	1	1	2	2	1	2	2	1	1	1	2	1	1	1	1	1	1	1	2	1	1	2	2	2	1	2	2	2	1	1	2	2	1	1	2	2	1	2
P212	1	2	1	1	1	1	1	1	1	1	1	1	2	2	2	1	1	2	1	1	1	2	2	1	2	2	2	1	1	2	1	1	1	2	2	1	1	2	1	1	1	2	1	1	1	1	1	1	2
P213	2	2	2	1	1	2	1	1	2	2	1	1	2	1	1	1	1	2	1	1	1	1	1	1	1	2	2	1	2	1	1	1	2	2	2	1	1	2	2	1	1	1	1	1	1	2	1	1	2
P214	2	2	1	1	1	2	1	1	2	2	2	1	2	2	2	1	2	2	2	1	1	2	2	1	1	2	1	1	1	2	2	1	2	1	1	1	2	2	1	1	1	2	2	2	1	2	1	1	2
P215	2	2	1	1	1	1	1	1	2	1	1	1	1	1	1	1	1	1	1	1	1	2	2	1	1	2	2	1	2	2	2	1	2	2	1	1	1	2	2	1	1	2	2	1	1	1	1	1	2
P216	1	1	1	1	1	2	1	1	1	2	1	1	2	2	1	1	1	2	2	1	1	2	1	1	1	1	1	1	1	1	1	1	1	2	2	1	1	1	1	1	1	2	1	1	1	2	2	1	2
P217	2	1	1	1	1	2	2	1	2	2	1	1	2	1	1	1	2	1	1	1	1	1	1	1	1	2	2	1	1	2	1	1	2	2	1	1	1	2	1	1	1	2	2	1	2	2	1	1	1
P218	2	2	1	1	1	2	2	1	2	1	1	1	2	2	2	1	1	2	1	1	1	2	2	1	1	1	1	1	2	2	1	1	2	2	2	1	1	2	1	1	2	2	2	1	1	2	2	1	2
P219	2	2	2	1	1	2	1	1	2	1	1	1	1	2	1	1	2	2	2	2	1	2	2	1	1	2	1	1	1	1	1	1	2	2	1	1	1	2	2	1	1	2	2	1	1	1	1	1	2
P220	1	2	2	1	1	2	2	1	1	2	1	1	1	2	2	1	2	2	1	1	1	2	2	2	1	1	1	1	1	2	2	2	1	2	1	1	1	2	1	1	1	1	1	1	1	2	1	1	1
P221	2	2	2	1	1	1	1	1	2	2	2	1	2	2	1	1	2	2	1	1	1	2	1	1	1	2	2	1	2	1	1	1	2	2	1	1	2	1	1	1	1	2	1	1	1	2	2	1	2
P222	2	2	1	1	2	2	1	1	2	2	2	1	1	2	2	1	1	2	2	1	1	2	2	1	1	2	2	2	1	2	1	1	2	1	1	1	1	2	2	1	1	2	2	2	1	1	1	1	1
P223	1	2	2	1	1	2	2	1	1	2	2	1	2	2	2	1	1	1	1	1	1	2	2	1	1	1	1	1	1	2	1	1	1	2	2	2	1	2	2	1	1	1	1	1	2	1	1	1	2
P224	2	2	2	1	1	2	1	1	2	1	1	1	2	1	1	1	1	2	2	1	1	1	1	1	1	1	1	1	2	2	2	1	2	2	2	2	2	2	2	1	1	2	1	1	1	2	1	1	2
P225	1	2	1	1	1	1	1	1	1	2	1	1	2	2	1	1	2	1	1	1	1	2	1	1	1	2	1	1	1	2	2	2	1	1	1	1	1	2	1	1	1	1	1	1	1	1	1	1	2
P226	2	1	1	1	2	1	1	1	2	2	1	1	1	2	1	1	2	2	1	1	2	2	1	1	1	2	2	1	2	2	1	1	2	2	1	1	1	2	2	1	1	1	1	1	1	2	2	2	2
P227	2	2	2	1	1	2	2	1	2	2	2	1	1	1	1	1	1	2	1	1	1	2	1	1	2	1	1	1	1	2	1	1	1	2	2	1	2	2	2	1	1	1	1	1	1	1	1	1	1
P228	1	2	2	2	1	2	1	1	1	2	2	2	1	2	2	1	1	2	2	1	1	1	1	1	1	1	1	1	1	2	2	1	1	2	1	1	1	1	1	1	1	2	1	1	2	2	1	1	2
P229	2	2	1	1	1	2	1	1	2	1	1	1	2	2	1	1	2	2	2	1	1	2	1	1	1	2	2	1	1	2	1	1	2	2	1	1	1	2	2	2	2	2	1	1	1	2	2	1	2
P230	2	2	2	1	1	2	1	1	2	1	1	1	1	2	2	1	1	1	1	1	1	2	1	1	1	1	1	1	1	1	1	1	2	2	2	1	1	2	1	1	1	2	2	1	1	2	1	1	2
P231	2	2	2	1	1	2	2	1	2	1	1	1	2	2	2	1	2	2	1	1	1	2	2	1	2	2	2	2	2	1	1	1	2	1	1	1	1	2	2	1	1	2	2	1	1	2	1	1	2
P232	2	1	1	1	2	2	2	1	2	2	1	1	2	1	1	1	2	1	1	1	1	2	2	1	2	2	1	1	1	2	2	1	2	2	2	1	1	2	2	1	1	2	1	1	1	2	2	1	1
P233	2	2	2	1	1	1	1	1	2	2	1	1	1	2	1	1	2	2	2	1	1	2	1	1	1	2	1	1	2	2	1	1	1	2	2	1	2	1	1	1	1	1	1	1	1	2	1	1	1
P234	2	2	1	1	1	2	2	2	2	2	2	1	2	2	2	1	1	2	2	1	1	2	1	1	2	2	1	1	1	2	1	1	2	2	1	1	1	2	1	1	1	2	2	1	1	1	1	1	2
P235	2	2	1	1	1	1	1	1	2	2	2	1	2	2	1	1	2	2	2	2	1	1	1	1	1	1	1	1	1	2	2	1	2	2	2	1	2	2	1	1	1	2	2	2	2	1	1	1	2
P236	2	2	1	1	1	2	2	1	2	2	1	1	1	2	2	1	1	2	1	1	1	2	1	1	1	2	2	1	2	2	2	1	2	2	2	1	1	1	1	1	1	1	1	1	1	2	2	1	2
P237	1	1	1	1	1	2	1	1	1	1	1	1	2	1	1	1	1	1	1	1	1	2	1	1	1	2	2	1	1	1	1	1	1	2	1	1	1	2	2	1	1	2	1	1	1	2	2	1	2
P238	2	2	2	1	1	2	2	1	2	1	1	1	2	2	2	2	2	2	1	1	1	2	2	1	1	1	1	1	1	2	1	1	2	1	1	1	2	2	2	1	1	2	2	1	1	1	1	1	1
P239	2	2	2	1	1	2	2	1	2	2	1	1	2	2	2	1	1	2	1	1	1	1	1	1	2	1	1	1	2	1	1	1	2	2	1	1	1	2	2	1	1	1	1	1	1	2	1	1	2
P240	2	2	1	1	1	1	1	1	2	2	1	1	1	1	1	1	2	2	2	1	1	2	2	1	2	2	2	1	2	1	1	1	2	2	2	1	2	1	1	1	1	2	2	1	2	2	2	1	2
P241	2	1	1	1	2	2	1	1	2	1	1	1	2	2	1	1	2	2	1	1	1	2	1	1	1	1	1	1	1	2	2	1	2	2	2	1	1	2	1	1	1	2	1	1	1	2	2	1	2
P242	1	2	2	1	1	2	1	1	1	2	2	1	2	2	2	1	2	1	1	1	1	2	2	1	1	2	1	1	2	2	2	1	1	2	1	1	1	2	2	2	1	1	1	1	1	1	1	1	2
P243	2	2	2	1	1	2	1	1	2	2	2	1	2	2	1	1	2	2	2	1	1	2	2	1	2	2	2	1	1	2	1	1	2	2	1	1	1	1	1	1	1	2	1	1	1	2	2	1	2
P244	2	2	2	1	1	1	1	1	2	2	2	1	1	2	2	1	1	2	2	1	1	2	2	1	1	2	2	1	2	2	1	1	2	1	1	1	2	2	2	1	1	2	2	1	1	2	1	1	2
P245	2	2	2	1	2	2	2	1	2	1	1	1	2	1	1	1	2	2	2	2	1	2	1	1	2	1	1	1	1	2	2	1	2	2	2	1	1	2	2	1	1	1	1	1	1	1	1	1	1
P246	1	2	1	1	1	2	1	1	1	2	1	1	1	2	1	1	1	1	1	1	1	2	1	1	1	2	2	2	1	2	1	1	1	2	2	1	1	2	1	1	2	2	2	2	1	2	2	1	2
P247	2	2	1	1	1	2	1	1	2	1	1	1	2	2	1	1	2	2	1	1	1	1	1	1	1	1	1	1	1	2	1	1	2	2	1	1	1	2	1	1	1	2	1	1	1	2	1	1	1
P248	2	1	1	1	1	2	2	1	2	1	1	1	1	2	2	1	2	2	1	1	1	2	1	1	1	1	2	1	2	1	1	1	2	2	1	1	1	2	1	1	1	2	2	1	2	2	2	1	2
P249	2	2	2	1	2	1	1	1	2	2	1	1	2	2	1	1	1	2	1	1	1	2	1	1	1	2	1	1	1	2	2	1	2	2	2	1	1	1	1	1	1	1	1	1	1	1	1	1	1
P250	2	2	2	1	1	2	2	1	2	2	2	1	1	1	1	1	2	2	2	1	1	2	2	1	1	2	2	1	2	2	2	1	2	1	1	1	1	2	2	1	1	2	2	1	1	2	1	1	2
P251	2	2	1	1	2	2	1	1	2	2	1	1	2	2	1	1	2	2	1	1	1	2	2	1	2	2	1	1	1	1	1	1	2	2	2	1	1	2	2	1	1	2	1	1	1	2	2	1	1
P252	1	2	2	1	1	1	1	1	1	2	2	1	1	2	1	1	2	2	2	1	1	2	2	2	2	2	2	1	1	2	2	1	1	2	2	2	1	2	2	1	1	1	1	1	1	1	1	1	2
P253	2	2	1	1	1	1	1	1	2	2	1	1	1	2	1	1	1	2	2	1	1	2	2	1	1	1	1	1	1	2	1	1	2	2	1	1	2	2	1	1	1	2	2	1	1	2	2	1	2
P254	2	1	1	1	1	2	2	1	2	2	2	1	1	2	2	1	2	2	2	1	1	1	1	1	1	2	2	1	2	2	2	1	2	1	1	1	1	1	1	1	1	2	2	1	1	2	1	1	2
P255	2	2	1	1	1	2	1	1	2	2	2	1	1	2	2	1	2	2	1	1	1	2	1	1	1	1	1	1	2	1	1	1	2	1	1	1	1	2	1	1	1	1	1	1	2	2	1	1	2
P256	1	1	1	1	1	2	2	1	1	2	2	2	2	2	2	1	1	1	1	1	1	2	2	1	2	2	1	1	1	1	1	1	1	2	1	1	1	2	1	1	1	2	1	1	1	1	1	1	2
P257	2	2	1	1	1	2	2	1	2	2	1	1	2	1	1	1	1	2	2	1	1	2	2	1	1	2	1	1	1	2	1	1	2	2	2	1	2	2	2	1	1	2	2	1	1	2	2	1	2
P258	2	2	2	1	1	2	1	1	2	2	2	1	1	1	1	1	2	2	2	1	1	1	1	1	1	1	1	1	1	2	2	2	2	2	2	1	1	2	1	1	1	2	1	1	1	2	2	1	2
P259	1	2	2	2	1	2	2	2	1	2	1	1	1	2	1	1	2	2	2	1	1	2	2	1	1	2	2	2	1	2	1	1	1	2	2	1	1	2	1	1	1	1	1	1	1	1	1	1	2
P260	1	2	1	1	1	1	1	1	1	2	2	1	2	2	2	1	1	2	1	1	1	2	1	1	1	2	2	1	1	2	2	1	1	2	2	1	1	2	2	1	1	2	1	1	2	2	1	1	2
P261	2	2	2	1	1	2	2	1	2	2	2	1	2	2	1	1	2	2	1	1	1	2	2	1	1	2	1	1	2	2	1	1	2	2	1	1	1	1	1	1	1	2	1	1	1	2	1	1	1
P262	2	1	1	1	1	2	1	1	2	2	1	1	2	1	1	1	1	1	1	1	1	2	2	1	1	1	1	1	1	2	1	1	2	2	2	1	1	2	2	1	1	1	1	1	1	2	2	1	2
P263	2	2	1	1	1	1	1	1	2	2	2	1	1	2	2	1	2	2	2	1	1	2	1	1	1	2	2	1	2	1	1	1	2	2	2	1	1	2	1	1	1	1	1	1	1	1	1	1	2
P264	2	2	2	1	1	2	1	1	2	1	1	1	2	2	1	1	2	2	2	1	1	2	1	1	1	2	2	1	1	2	1	1	2	2	1	1	1	2	2	2	1	2	2	1	1	2	2	1	2
P265	2	2	2	1	2	2	1	1	2	2	1	1	2	2	2	1	2	2	1	1	1	2	1	1	2	1	1	1	1	2	2	2	2	1	1	1	2	2	2	1	2	1	1	1	1	2	1	1	1
P266	1	2	2	1	1	2	1	1	1	2	1	1	2	1	1	1	2	2	2	1	1	1	1	1	1	2	1	1	2	2	2	1	1	2	1	1	1	1	1	1	1	1	1	1	1	2	1	1	1
P267	2	2	1	1	1	2	2	1	2	2	1	1	1	1	1	1	1	2	2	1	1	2	2	1	1	1	1	1	1	1	1	1	2	2	2	1	1	2	2	1	1	2	2	1	1	1	1	1	2
P268	2	1	1	1	1	2	2	1	2	2	2	1	2	2	1	1	2	2	1	1	1	2	2	1	1	2	2	1	2	1	1	1	2	2	1	1	1	2	1	1	1	2	1	1	2	2	1	1	2
P269	1	2	2	1	1	2	1	1	1	2	1	1	1	2	2	1	2	2	1	1	1	2	1	1	1	2	2	1	1	2	2	1	1	2	2	2	1	1	1	1	1	1	1	1	1	2	1	1	2
P270	1	1	1	1	1	1	1	1	1	2	2	1	2	2	2	2	2	2	2	2	1	1	1	1	2	2	2	2	1	1	1	1	1	2	2	1	1	2	2	1	1	2	2	1	1	2	2	1	2
P271	2	2	2	1	1	2	2	1	2	1	1	1	2	2	2	1	2	2	2	1	1	2	1	1	1	2	1	1	2	2	1	1	2	2	1	1	1	2	2	1	1	2	1	1	1	2	2	2	2
P272	2	2	2	1	1	2	1	1	2	1	1	1	1	2	1	1	2	2	1	1	1	2	1	1	2	2	1	1	1	2	1	1	2	2	2	1	1	2	1	1	1	1	1	1	1	1	1	1	2
P273	1	2	1	1	1	2	1	1	1	1	1	1	2	1	1	1	1	1	1	1	1	2	1	1	2	2	2	1	1	2	2	1	1	1	1	1	1	2	2	1	1	2	2	1	1	2	1	1	2
P274	2	2	1	1	1	2	1	1	2	1	1	1	2	2	1	1	1	1	1	1	1	2	2	1	1	1	1	1	1	2	2	1	2	1	1	1	1	2	2	1	1	2	1	1	2	2	1	1	2
P275	1	2	2	2	1	2	1	1	1	2	2	2	1	1	1	1	2	2	2	1	1	2	2	1	1	2	2	2	1	1	1	1	1	2	1	1	1	2	1	1	1	1	1	1	1	2	2	1	1
P276	1	2	2	1	1	1	1	1	1	2	1	1	2	1	1	1	2	2	2	1	1	2	1	1	1	2	2	2	1	2	1	1	1	2	2	1	1	1	1	1	1	2	2	1	1	1	1	1	1
P277	2	1	1	1	1	2	2	1	2	1	1	1	2	2	1	1	2	2	1	1	1	2	2	1	1	2	1	1	2	2	1	1	2	2	2	1	1	2	1	1	1	2	2	1	1	2	2	1	2
P278	2	2	2	1	1	2	2	1	2	2	1	1	1	2	2	1	2	2	2	1	1	1	1	1	2	2	2	1	2	1	1	1	2	2	1	1	2	2	1	1	1	1	1	1	1	2	1	1	2
P279	2	2	1	1	2	1	1	1	2	2	1	1	2	2	2	1	2	2	2	1	1	2	2	1	1	2	1	1	1	2	1	1	2	2	2	1	1	2	1	1	1	2	1	1	2	1	1	1	2
P280	2	2	2	1	1	1	1	1	2	2	1	1	1	2	1	1	1	1	1	1	1	2	1	1	1	1	1	1	1	2	2	1	2	1	1	1	1	2	2	2	1	2	2	1	1	2	2	1	1
P281	1	2	1	1	1	2	1	1	1	2	2	1	2	2	1	1	1	1	1	1	1	2	2	1	1	2	1	1	1	1	1	1	1	2	1	1	1	2	2	1	1	1	1	1	1	1	1	1	2
P282	1	1	1	1	1	2	2	1	1	2	2	1	1	2	1	1	1	2	2	1	1	1	1	1	1	2	2	1	1	2	1	1	1	2	1	1	1	2	2	1	2	2	1	1	1	2	2	1	2
P283	2	2	1	1	1	2	2	1	2	2	2	1	2	2	2	1	2	2	1	1	1	2	2	1	1	2	2	1	2	2	2	1	2	1	1	1	1	2	1	1	1	2	1	1	2	2	2	1	2
P284	2	1	1	1	1	2	1	1	2	2	2	1	1	2	2	1	2	2	2	1	1	2	1	1	1	1	1	1	1	2	2	2	2	2	2	1	1	2	1	1	1	2	1	1	1	2	1	1	2
P285	2	2	2	1	2	2	2	1	2	2	1	1	2	2	2	1	2	2	1	1	1	2	2	1	1	2	1	1	1	2	2	1	2	2	1	1	1	1	1	1	1	1	1	1	1	2	2	1	1
P286	1	2	2	1	1	2	2	2	1	2	1	1	1	1	1	1	1	2	1	1	1	2	2	2	1	2	1	1	1	1	1	1	1	2	2	2	1	2	2	1	1	2	2	1	1	2	2	1	2
P287	2	2	2	1	1	1	1	1	2	2	2	1	2	1	1	1	1	2	1	1	1	2	1	1	2	2	1	1	1	1	1	1	2	2	2	1	1	1	1	1	1	2	2	1	1	2	1	1	1
P288	2	2	1	1	1	2	2	1	2	2	2	1	1	2	2	1	2	2	1	1	1	2	2	1	1	2	2	1	2	2	2	1	2	2	2	1	1	2	2	1	1	1	1	1	1	2	1	1	2
P289	2	1	1	1	1	2	1	1	1	2	2	2	2	2	1	1	2	2	2	1	1	2	1	1	1	1	1	1	1	2	1	1	2	2	1	1	1	2	1	1	1	2	1	1	2	2	1	1	2
P290	2	2	2	1	1	1	1	1	2	2	1	1	2	1	1	1	1	1	1	1	1	1	1	1	1	2	1	1	2	2	1	1	2	2	2	1	1	2	2	2	1	2	2	1	1	1	1	1	2
P291	2	2	1	1	1	2	2	1	2	1	1	1	1	2	1	1	2	2	1	1	1	2	2	1	1	2	2	1	1	2	2	1	2	1	1	1	1	2	2	1	1	1	1	1	1	2	2	1	2
P292	1	2	2	2	1	2	1	1	1	2	2	1	2	2	2	1	2	2	2	1	1	2	2	1	1	2	1	1	1	2	2	1	1	2	2	1	1	2	1	1	1	2	2	1	1	2	1	1	1
P293	2	2	1	1	1	2	2	1	2	2	2	1	1	2	2	1	2	2	1	1	1	2	2	1	1	1	1	1	1	2	1	1	2	2	2	1	2	2	2	1	1	2	1	1	1	1	1	1	2
P294	1	2	1	1	1	1	1	1	1	2	1	1	1	2	2	1	1	2	1	1	1	1	1	1	1	2	1	1	1	2	1	1	1	2	1	1	1	2	2	1	1	2	2	1	1	2	2	1	2
P295	2	2	1	1	1	2	2	1	2	2	2	1	1	1	1	1	1	2	2	1	1	2	1	1	2	2	1	1	2	2	2	1	2	2	1	1	1	2	2	1	1	2	1	1	1	2	2	2	2
P296	1	1	1	1	1	2	1	1	1	2	2	1	2	2	1	1	1	1	1	1	1	2	1	1	1	2	2	1	1	2	2	1	1	2	2	1	1	2	1	1	1	2	1	1	1	1	1	1	2
P297	2	1	1	1	1	2	2	1	2	2	1	1	2	2	1	1	1	2	2	1	1	2	2	1	1	2	1	1	2	2	2	1	2	2	2	1	1	1	1	1	1	2	2	1	1	2	1	1	2
P298	2	2	1	1	1	2	2	1	2	2	2	1	2	2	1	1	2	2	2	2	1	2	2	1	2	2	2	1	1	1	1	1	2	2	1	1	1	1	1	1	1	2	2	1	2	2	2	2	1
P299	2	2	2	1	2	2	2	1	2	2	1	1	1	2	1	1	2	2	1	1	1	2	1	1	1	1	1	1	2	2	1	1	2	2	1	1	1	1	1	1	1	2	1	1	1	2	2	1	2
P300	1	2	2	1	1	2	1	1	1	2	1	1	2	2	2	1	2	2	2	1	1	2	1	1	1	2	1	1	1	2	1	1	1	1	1	1	1	2	2	1	1	2	2	1	1	1	1	1	2
P301	2	2	2	1	1	1	1	1	2	1	1	1	2	2	1	1	1	2	1	1	1	2	1	1	1	2	2	1	1	2	2	1	2	1	1	1	1	2	2	1	1	2	1	1	2	2	1	1	2
P302	1	2	2	1	1	2	2	1	1	2	1	1	1	2	1	1	2	2	1	1	1	1	1	1	1	2	1	1	1	2	2	2	1	2	2	2	1	2	1	1	2	2	1	1	1	2	2	1	2
P303	2	1	1	1	1	2	1	1	2	1	1	1	2	2	1	1	1	1	1	1	1	2	1	1	1	1	1	1	2	1	1	1	2	2	2	1	1	2	2	1	1	2	2	1	1	2	1	1	2
P304	1	2	1	1	1	2	2	1	1	2	2	2	1	2	1	1	1	2	2	1	1	2	2	1	1	2	2	1	1	1	1	1	1	2	1	1	1	2	2	2	2	2	2	2	1	1	1	1	2
P305	2	2	2	1	1	2	1	1	2	2	2	1	1	2	2	1	2	2	2	1	1	2	2	1	2	2	2	1	1	2	1	1	2	2	2	1	1	2	1	1	1	2	2	1	1	2	2	1	1
P306	1	2	2	2	1	2	2	1	1	1	1	1	2	2	1	1	2	2	1	1	1	2	1	1	1	2	1	1	1	2	1	1	1	2	2	1	1	2	1	1	1	2	1	1	2	2	2	1	2
P307	2	2	1	1	1	1	1	1	2	2	2	1	2	1	1	1	1	2	1	1	1	2	1	1	2	2	1	1	1	1	1	1	2	2	1	1	2	2	2	1	1	2	1	1	1	2	2	1	1
P308	2	2	1	1	1	1	1	1	2	2	1	1	2	2	2	1	2	2	1	1	1	2	2	1	1	2	1	1	1	2	2	1	2	2	2	1	1	2	1	1	1	2	1	1	1	2	1	1	2
P309	1	1	1	1	1	2	2	1	1	2	2	1	1	1	1	1	2	2	2	1	1	2	2	1	1	2	2	1	1	2	1	1	1	2	2	1	1	1	1	1	1	2	2	1	1	2	2	1	2
P310	2	2	1	1	1	2	1	1	2	2	2	1	1	2	2	1	2	2	1	1	1	1	1	1	1	1	1	1	2	2	2	1	2	2	1	1	1	2	2	1	1	2	2	1	1	1	1	1	2
P311	1	2	2	1	1	2	2	1	1	2	1	1	2	1	1	1	1	1	1	1	1	2	2	1	1	2	2	1	1	2	2	1	1	2	1	1	1	2	2	1	1	2	1	1	1	2	1	1	2
P312	2	1	1	1	1	2	2	1	2	2	2	1	2	2	2	1	1	2	1	1	1	2	1	1	1	2	1	1	1	1	1	1	2	1	1	1	1	2	2	1	1	2	2	1	1	2	1	1	2
P313	1	2	1	1	1	1	1	1	1	2	2	1	2	2	1	1	2	2	2	1	1	2	2	1	1	2	1	1	1	2	2	2	1	2	1	1	1	1	1	1	1	2	1	1	1	2	2	1	2
P314	2	2	2	1	1	2	1	1	2	2	1	1	2	2	2	2	1	2	2	1	1	1	1	1	1	1	1	1	2	2	2	1	2	2	2	1	1	2	1	1	1	2	2	1	1	2	2	1	1
P315	2	1	1	1	1	2	1	1	2	1	1	1	1	2	1	1	2	2	1	1	1	2	2	1	1	2	2	2	1	2	1	1	2	2	2	1	1	1	1	1	1	2	2	1	2	1	1	1	2
P316	2	2	2	1	1	2	1	1	2	2	1	1	2	2	2	1	2	2	2	1	1	2	2	2	1	2	1	1	2	2	1	1	2	2	1	1	1	2	2	1	1	2	1	1	1	2	1	1	2
P317	2	2	2	1	1	2	2	1	2	2	2	1	2	2	1	1	2	2	2	1	1	2	1	1	1	2	2	2	2	2	1	1	2	2	2	1	1	2	2	1	1	2	2	1	1	2	2	1	2
P318	2	1	1	1	1	2	2	1	2	2	1	1	1	2	1	1	1	1	1	1	1	2	1	1	1	1	1	1	1	2	2	1	2	2	2	1	1	2	1	1	1	2	2	1	1	2	2	1	1
P319	2	2	1	1	1	2	1	1	2	2	2	1	2	2	2	1	2	2	1	1	1	2	1	1	1	2	1	1	1	2	1	1	2	2	2	1	2	2	1	1	1	2	1	1	1	2	1	1	2
P320	2	2	2	1	1	1	1	1	2	2	2	1	2	2	2	1	2	2	2	1	1	2	2	1	1	2	1	1	2	2	2	1	2	2	1	1	1	2	2	1	1	2	1	1	1	2	2	2	2
P321	1	2	2	1	1	2	2	1	1	2	2	2	2	2	1	1	2	2	2	1	1	2	2	1	1	2	2	1	1	2	1	1	1	2	2	2	1	2	2	2	1	2	1	1	1	2	2	1	2
P322	2	1	1	1	2	2	1	1	2	2	1	1	1	2	1	1	1	2	2	1	1	2	2	1	1	1	1	1	2	2	1	1	2	2	1	1	1	1	1	1	1	2	2	1	1	2	1	1	1
P323	2	1	1	1	1	2	2	1	2	2	2	1	2	1	1	1	2	2	1	1	1	1	1	1	1	2	2	1	1	2	2	1	2	2	2	1	1	2	1	1	1	2	2	1	1	2	2	1	2
P324	2	1	1	1	1	2	1	1	2	1	1	1	2	1	1	1	2	2	2	1	1	1	1	1	1	2	1	1	2	2	2	1	2	1	1	1	1	2	1	1	1	2	1	1	1	2	1	1	2
P325	1	2	2	2	1	1	1	1	1	2	1	1	1	1	1	1	1	1	1	1	1	2	1	1	1	2	1	1	1	2	2	1	1	2	1	1	1	2	1	1	1	2	2	1	2	2	2	1	1
P326	2	2	2	1	1	2	2	1	2	2	2	1	1	2	2	1	1	2	1	1	1	2	1	1	1	1	1	1	2	2	2	1	2	2	1	1	1	2	2	1	1	2	2	1	1	2	1	1	2
P327	1	2	1	1	1	2	2	1	1	2	2	1	2	2	1	1	2	2	1	1	1	2	1	1	1	2	2	1	1	2	1	1	1	2	2	1	1	1	1	1	1	2	1	1	1	2	2	1	2
P328	1	2	2	1	1	2	1	1	1	2	1	1	2	2	2	1	2	2	1	1	1	1	1	1	1	2	1	1	1	1	1	1	1	2	2	2	1	2	2	1	2	2	2	1	1	2	2	1	2
P329	2	2	1	1	1	2	2	1	2	2	1	1	2	2	1	1	2	2	2	1	1	2	2	1	1	2	2	1	1	1	1	1	2	2	2	1	1	2	2	1	1	2	1	1	1	2	1	1	2
P330	1	2	2	1	1	2	2	1	1	2	1	1	2	2	2	2	1	2	2	1	1	2	2	1	1	1	1	1	1	2	1	1	1	2	1	1	1	2	1	1	1	2	2	1	2	2	1	1	2
P331	2	2	2	1	1	2	1	1	2	2	2	1	2	2	2	1	1	2	2	1	1	2	1	1	1	2	1	1	1	2	2	1	2	2	2	1	1	1	1	1	1	2	1	1	1	2	2	1	1
P332	2	1	1	1	1	2	2	1	2	2	2	1	1	2	2	1	1	1	1	1	1	1	1	1	1	2	1	1	1	2	1	1	2	2	1	1	1	1	1	1	1	2	2	1	1	2	1	1	2
P333	2	2	2	1	1	1	1	1	2	2	1	1	2	2	1	1	2	2	2	1	1	2	2	1	1	2	2	1	2	2	1	1	2	2	2	1	1	1	1	1	1	2	1	1	1	2	2	1	1
P334	1	2	1	1	1	2	2	1	1	2	2	1	1	2	2	1	2	2	1	1	1	2	1	1	2	2	1	1	1	2	2	1	1	1	1	1	1	2	2	1	1	2	2	1	1	2	1	1	2
P335	2	2	1	1	1	2	1	1	2	1	1	1	1	2	1	1	2	2	2	1	1	2	1	1	2	2	2	2	2	2	2	1	2	2	2	1	1	2	2	2	1	2	2	1	1	2	2	1	2
P336	2	2	2	1	2	1	1	1	2	2	2	1	2	2	2	1	1	2	1	1	1	2	2	1	2	2	1	1	1	1	1	1	2	2	1	1	1	2	1	1	1	2	1	1	1	2	1	1	2
P337	2	1	1	1	1	2	2	1	2	2	1	1	2	1	1	1	2	2	2	1	1	1	1	1	1	1	1	1	1	2	2	1	2	2	2	1	1	1	1	1	1	2	1	1	1	2	2	1	2
P338	2	2	2	1	1	2	2	1	2	2	1	1	1	1	1	1	2	2	1	1	1	2	2	1	1	2	2	1	2	2	2	1	2	2	2	1	1	2	2	1	1	2	2	1	1	2	1	1	2
P339	2	2	1	1	1	2	1	1	2	2	2	1	2	2	1	1	1	1	1	1	1	2	2	1	1	2	1	1	2	1	1	1	2	1	1	1	1	1	1	1	1	2	1	1	2	2	1	1	2
P340	1	2	2	2	1	2	2	1	1	2	2	2	2	2	1	1	1	1	1	1	1	2	2	1	1	2	1	1	1	2	1	1	1	2	2	2	1	2	2	1	1	2	2	1	1	2	2	1	2
P341	1	2	2	1	1	1	1	1	1	2	1	1	2	2	1	1	1	1	1	1	1	1	1	1	1	1	1	1	1	2	1	1	1	2	2	1	1	2	1	1	1	2	2	1	1	2	2	1	2
P342	2	1	1	1	1	2	2	1	2	2	1	1	1	2	2	1	2	2	2	1	1	2	1	1	1	2	2	1	1	1	1	1	2	1	1	1	1	2	2	1	1	2	1	1	1	2	1	1	1
P343	2	2	2	1	1	2	1	1	2	2	2	1	2	1	1	1	2	2	2	1	1	2	1	1	2	2	1	1	2	2	1	1	2	2	1	1	1	2	2	1	1	2	2	1	1	2	1	1	2
P344	1	2	1	1	1	1	1	1	1	2	2	1	1	2	2	1	2	2	1	1	1	2	1	1	1	2	1	1	1	2	2	2	1	2	1	1	1	2	1	1	1	2	1	1	1	2	2	1	2
P345	2	2	1	1	1	2	2	1	2	2	2	1	1	2	1	1	1	2	2	1	1	1	1	1	1	2	1	1	2	2	2	1	2	2	1	1	1	2	1	1	1	2	1	1	2	1	1	1	1
P346	2	1	1	1	1	2	1	1	2	1	1	1	2	2	2	1	2	2	2	1	1	2	2	2	1	2	2	1	1	2	1	1	2	2	2	1	1	2	1	1	1	2	2	1	1	2	1	1	2
P347	1	2	2	1	1	1	1	1	1	2	2	1	2	2	2	1	2	2	1	1	1	2	2	1	1	1	1	1	1	2	2	2	1	2	2	1	1	1	1	1	2	2	1	1	1	2	2	1	2
P348	2	2	1	1	1	2	1	1	2	2	1	1	2	2	1	1	1	2	2	1	1	2	2	1	1	2	2	2	1	1	1	1	2	2	1	1	1	1	1	1	1	2	2	1	1	2	2	1	2
P349	2	2	2	2	2	2	2	1	2	2	2	1	1	2	2	1	1	1	1	1	1	1	1	1	1	2	1	1	2	2	2	1	2	1	1	1	1	1	1	1	1	2	1	1	2	2	2	1	1
P350	1	2	2	2	1	2	2	1	1	1	1	1	2	2	2	1	1	2	1	1	1	2	2	1	1	2	1	1	1	2	2	1	1	2	2	2	1	2	2	2	1	2	2	1	1	2	1	1	2
P351	2	1	1	1	1	2	2	1	2	2	1	1	2	2	2	1	2	2	1	1	1	2	1	1	1	2	2	1	1	2	1	1	2	1	1	1	1	2	2	1	1	2	1	1	1	2	2	1	2
P352	1	2	1	1	1	1	1	1	1	2	1	1	1	2	2	1	2	2	2	1	1	2	1	1	1	1	1	1	1	2	1	1	1	2	1	1	1	2	1	1	1	2	2	1	1	2	2	1	1
P353	2	2	2	1	1	2	2	1	2	2	2	1	2	1	1	1	2	2	2	1	1	1	2	1	1	2	1	1	1	2	2	1	2	2	2	1	1	2	1	1	1	2	2	1	1	2	1	1	2
P354	2	2	2	1	1	1	1	1	2	2	1	1	1	1	1	1	1	2	2	1	1	2	1	1	1	2	1	1	2	2	1	1	2	2	2	1	1	1	1	1	1	2	1	1	1	2	2	1	2
P355	2	1	1	1	1	2	1	1	2	2	1	1	2	2	1	1	2	2	1	1	1	2	2	1	1	2	2	1	2	2	2	1	2	2	1	1	1	2	1	1	1	2	2	1	1	2	2	1	1
P356	2	2	1	1	1	2	2	1	2	1	1	1	1	2	1	1	2	2	2	1	1	2	2	1	1	1	1	1	2	2	2	1	2	2	2	1	1	2	2	1	1	2	1	1	1	2	1	1	2
P357	2	2	2	1	2	2	1	1	2	2	1	1	1	2	2	1	1	2	2	1	1	1	2	1	1	2	1	1	1	2	1	1	2	2	2	1	1	1	1	1	1	2	1	1	1	2	2	1	2
P358	1	2	2	1	1	2	2	1	1	2	2	2	2	2	2	1	2	2	1	1	1	2	2	1	1	2	1	1	1	1	1	1	1	2	1	1	1	2	2	1	1	2	2	1	2	2	2	2	2
P359	2	1	1	1	1	1	1	1	2	2	2	1	2	2	1	1	2	2	2	1	1	2	1	1	1	2	2	1	2	2	1	1	2	1	1	1	1	2	2	2	1	2	1	1	1	2	1	1	1
P360	2	2	2	1	1	2	1	1	2	2	1	1	2	1	1	1	2	2	2	1	1	2	1	1	1	2	1	1	2	2	2	1	2	2	1	1	1	1	1	1	1	2	2	1	1	2	1	1	2
P361	2	2	1	1	1	2	2	1	2	2	1	1	1	2	1	1	2	2	1	1	1	1	1	1	1	2	2	1	2	2	2	1	2	1	1	1	1	2	1	1	1	2	2	1	1	2	2	1	2
P362	1	2	2	1	1	1	1	1	1	2	2	1	2	2	1	1	1	2	1	1	1	2	1	1	1	2	1	1	1	2	2	1	1	2	2	1	1	2	1	1	1	2	1	1	2	1	1	1	2
P363	1	2	1	1	1	2	2	1	1	2	1	1	1	2	1	1	2	2	2	1	1	2	2	1	1	2	1	1	1	2	2	2	1	2	1	1	1	2	1	1	1	2	2	1	1	2	2	1	1
P364	2	1	1	1	1	2	1	1	2	2	2	1	2	2	2	1	1	2	2	1	1	2	2	1	1	2	2	1	1	1	1	1	2	2	2	1	1	1	1	1	2	2	2	1	1	2	1	1	2
P365	2	2	2	1	2	2	1	1	2	2	2	1	2	2	2	1	2	2	2	1	1	1	1	1	1	2	2	1	2	1	1	1	2	1	1	1	1	2	2	1	1	2	2	1	1	2	2	1	1
P366	1	2	2	2	1	1	1	1	1	2	1	1	2	2	1	1	1	2	2	1	1	2	2	1	1	2	1	1	1	2	1	1	1	2	2	1	1	2	2	1	1	2	1	1	1	2	2	1	2
P367	2	2	2	1	1	2	2	1	2	2	1	1	1	2	2	1	2	2	1	1	1	2	1	1	1	2	2	1	2	2	1	1	2	2	2	1	1	1	1	1	1	2	1	1	1	2	1	1	2
P368	2	1	1	1	1	2	2	1	2	2	2	1	1	2	2	1	2	2	2	1	1	1	1	1	1	2	1	1	1	2	2	1	2	2	1	1	1	2	2	1	1	2	1	1	1	2	2	1	1
P369	2	2	1	1	2	2	2	1	2	1	1	1	2	2	2	1	1	2	1	1	1	2	1	1	1	2	1	1	2	2	2	1	2	2	2	1	1	2	1	1	1	2	2	1	1	2	1	1	2
P370	1	2	2	1	1	1	1	1	1	2	2	1	1	1	1	1	2	2	1	1	1	2	1	1	2	2	1	1	1	2	2	1	1	2	2	2	1	1	1	1	1	2	1	1	2	2	2	1	2
P371	2	2	2	1	1	2	1	1	2	2	1	1	1	2	1	1	2	2	1	1	1	1	1	1	1	2	2	1	1	2	1	1	2	2	2	1	1	2	1	1	1	2	2	1	1	2	2	1	2
P372	2	2	2	1	1	2	2	1	2	2	2	1	2	1	1	1	2	2	2	1	1	2	2	1	1	2	1	1	1	1	1	1	2	2	1	1	1	2	1	1	1	2	2	1	1	2	2	1	2
P373	1	2	1	1	1	1	1	1	1	2	1	1	1	2	2	1	1	2	1	1	1	2	2	1	1	2	1	1	1	2	2	1	1	1	1	1	1	1	1	1	1	2	1	1	1	2	1	1	2
P374	1	2	1	1	1	2	2	1	1	2	2	1	2	2	2	1	1	2	2	1	1	1	1	1	1	2	2	1	1	2	1	1	1	2	1	1	1	2	2	1	1	2	2	1	1	2	2	1	2
P375	2	1	1	1	1	2	1	1	2	2	1	1	2	2	1	1	1	2	1	1	1	2	2	1	1	2	1	1	2	2	1	1	2	2	2	1	1	1	1	1	1	2	1	1	2	2	1	1	1
P376	1	2	2	1	1	1	1	1	1	2	1	1	2	2	2	1	2	2	2	1	1	2	1	1	2	2	1	1	1	2	1	1	1	2	2	1	1	2	2	1	1	2	1	1	1	2	1	1	2
P377	2	2	1	1	1	2	2	1	2	2	2	1	1	2	2	1	2	2	1	1	1	1	1	1	1	2	2	1	2	2	1	1	2	2	1	1	1	2	2	2	2	2	1	1	1	2	1	1	2
P378	1	2	1	1	1	2	2	1	1	2	2	1	1	1	1	1	2	2	1	1	1	2	1	1	1	2	2	2	1	1	1	1	1	2	2	1	1	2	2	1	1	2	2	1	1	2	2	1	2
P379	2	2	1	1	1	2	1	1	2	1	1	1	2	2	1	1	2	2	2	1	1	2	1	1	2	2	1	1	1	2	2	1	2	2	1	1	1	1	1	1	1	2	2	1	1	2	2	1	2
P380	2	2	1	1	1	1	1	1	2	2	1	1	2	2	2	1	1	2	2	1	1	1	1	1	1	2	1	1	2	2	2	1	2	2	2	1	1	2	2	1	1	2	1	1	1	2	1	1	1
P381	2	1	1	1	1	2	2	1	2	2	2	1	1	2	1	1	2	2	1	1	1	2	2	1	1	2	2	1	2	2	2	1	2	1	1	1	1	2	2	1	1	2	2	1	1	2	2	1	2
P382	1	2	1	1	1	2	1	1	1	1	1	1	2	1	1	1	1	2	2	1	1	2	2	1	1	2	1	1	1	2	2	2	1	2	1	1	1	1	1	1	1	2	2	1	2	2	2	1	2
P383	2	2	2	1	1	2	2	1	2	2	1	1	2	2	1	1	2	2	2	1	1	1	1	1	1	2	1	1	2	2	1	1	2	2	2	1	1	2	2	2	1	2	1	1	1	2	2	1	1
P384	1	2	2	2	1	1	1	1	1	2	1	1	2	2	1	1	2	2	1	1	1	2	1	1	1	2	2	1	1	2	1	1	1	2	2	2	1	2	2	1	1	2	2	1	1	2	1	1	2
P385	2	2	2	1	1	2	1	1	2	2	1	1	1	2	2	1	1	2	1	1	1	2	1	1	1	2	2	1	1	1	1	1	2	2	1	1	1	1	1	1	1	2	1	1	1	2	2	1	2
P386	2	1	1	1	1	2	2	1	2	2	1	1	2	2	2	1	2	2	1	1	2	2	2	1	1	2	1	1	1	2	2	1	2	2	2	1	1	2	2	1	1	2	2	1	1	2	1	1	2
P387	2	2	1	1	1	2	1	1	2	2	2	1	2	2	1	1	1	2	2	1	1	1	1	1	1	2	2	1	1	2	1	1	2	2	2	1	1	2	2	2	1	2	1	1	1	2	1	1	2
P388	2	2	2	1	2	2	1	1	2	2	2	1	1	2	1	1	1	2	2	1	1	2	1	1	1	2	1	1	2	1	1	1	2	1	1	1	1	1	1	1	1	2	1	1	1	2	2	1	1
P389	1	2	1	1	1	2	2	1	1	2	1	1	1	2	1	1	2	2	2	1	1	2	2	1	1	2	2	1	1	2	1	1	1	2	1	1	1	2	2	1	1	2	2	1	1	2	1	1	2
P390	2	1	1	1	1	2	2	1	2	2	1	1	2	1	1	1	2	2	2	1	1	2	2	1	1	2	2	1	2	2	2	1	2	2	1	1	1	2	2	2	1	2	1	1	2	2	1	1	2
P391	2	2	2	1	2	2	1	1	2	1	1	1	2	2	2	1	2	2	1	1	1	1	1	1	1	2	1	1	1	1	1	1	2	2	2	1	1	1	1	1	1	2	2	1	1	2	1	1	2
P392	1	2	2	1	1	2	2	1	1	2	2	1	2	2	1	1	2	2	2	1	1	2	1	1	1	2	2	1	1	2	2	1	1	2	1	1	1	2	2	1	2	1	1	1	1	2	2	1	2
P393	2	2	1	1	1	2	1	1	2	2	2	1	1	1	1	1	1	2	1	1	1	2	2	1	1	2	1	1	1	2	1	1	2	2	2	1	1	2	2	2	1	2	2	1	1	2	1	1	2
P394	2	1	1	1	1	2	1	1	2	2	1	1	2	2	1	1	2	2	1	1	1	2	2	1	2	2	1	1	2	2	1	1	2	1	1	1	1	2	2	1	1	2	1	1	1	2	2	1	1
P395	2	2	2	1	1	2	2	1	2	2	1	1	1	2	2	1	2	2	2	1	1	1	1	1	1	2	1	1	2	2	2	1	2	2	1	1	1	1	1	1	1	2	1	1	1	2	2	1	2
P396	2	2	2	1	1	2	2	1	2	2	2	1	1	2	1	1	1	2	2	1	1	2	2	1	1	2	2	1	1	2	2	1	2	2	2	1	1	2	2	2	1	2	2	1	2	1	1	1	2
P397	1	2	2	1	1	2	2	1	1	2	1	1	1	2	2	1	1	2	2	1	1	2	2	1	1	2	2	2	1	1	1	1	1	2	2	1	1	2	2	1	1	2	1	1	1	2	1	1	2
P398	1	2	1	1	1	2	1	1	1	1	1	1	1	2	1	1	1	2	1	1	1	1	1	1	1	2	1	1	1	2	2	2	1	1	1	1	1	1	1	1	1	2	2	1	1	2	2	1	2
P399	2	2	1	1	1	2	2	1	2	1	1	1	2	1	1	1	2	2	1	1	1	2	2	1	1	2	2	1	1	2	1	1	2	2	2	1	1	2	2	1	1	2	1	1	1	2	2	1	2
P400	2	1	1	1	1	2	1	1	2	2	2	2	1	1	1	1	1	2	2	1	1	2	2	1	1	2	1	1	2	2	1	1	2	2	1	1	1	2	2	1	1	2	2	1	1	2	1	1	2
P401	2	2	2	1	1	2	2	1	2	2	1	1	1	2	1	1	1	2	1	1	1	1	1	1	1	2	1	1	1	1	1	1	2	1	1	1	1	1	1	1	1	2	1	1	1	2	2	1	2
[truncated: 3 more columns]
